# Supplementary material for: A new Diancta species of the family Diplommatinidae (Cyclophoroidea) from Vanua Levu Island, Fiji
Source: Zookeys. 2021 Nov 29;1073:1–12. doi: 10.3897/zookeys.1073.73241 (PMC8648713; doi:10.3897/zookeys.1073.73241)
Supplement: XML Treatment for Diancta [file zookeys.1073.73241-treatment1.xml]

<!DOCTYPE tp:taxon-treatment
  PUBLIC "-//TaxonX//DTD Taxonomic Treatment Publishing DTD v0 20100105//EN" "tax-treatment-NSO.dtd">
<tp:taxon-treatment xmlns:tp="http://www.plazi.org/taxpub"><tp:treatment-meta><kwd-group><label>Taxon classification</label><kwd>
                <named-content content-type="kingdom">Animalia</named-content>
              </kwd><kwd>
                <named-content content-type="order">Architaenioglossa</named-content>
              </kwd><kwd>
                <named-content content-type="family">Diplommatinidae</named-content>
              </kwd></kwd-group><mixed-citation publication-type="journal"><person-group><name><surname>Bochud</surname><given-names>Estée</given-names></name><name><surname>Haberthür</surname><given-names>David</given-names></name><name><surname>Hlushchuk</surname><given-names>Ruslan</given-names></name><name><surname>Neubert</surname><given-names>Eike</given-names></name></person-group><article-title>A new <italic><tp:taxon-name><tp:taxon-name-part taxon-name-part-type="genus" reg="Diancta">Diancta</tp:taxon-name-part></tp:taxon-name></italic> species of the family <tp:taxon-name><tp:taxon-name-part taxon-name-part-type="family">Diplommatinidae</tp:taxon-name-part></tp:taxon-name> (<tp:taxon-name><tp:taxon-name-part taxon-name-part-type="superfamily">Cyclophoroidea</tp:taxon-name-part></tp:taxon-name>) from Vanua Levu Island, Fiji</article-title><source>Zookeys</source><day>29</day><month>11</month><year>2021</year><volume>1073</volume><fpage>1</fpage><lpage>12</lpage><pub-id pub-id-type="doi">10.3897/zookeys.1073.73241</pub-id></mixed-citation></tp:treatment-meta><tp:nomenclature><label>Genus</label><tp:taxon-name>
              <object-id xmlns:xlink="http://www.w3.org/1999/xlink" content-type="arpha" xlink:type="simple">AF264970-AD92-58AD-8E77-A25A88903CA0</object-id>
              <tp:taxon-name-part taxon-name-part-type="genus" reg="Diancta">Diancta</tp:taxon-name-part>
            </tp:taxon-name><tp:taxon-authority>E. v. Martens, 1864</tp:taxon-authority><tp:nomenclature-citation-list><tp:nomenclature-citation><tp:taxon-name>
                  <tp:taxon-name-part taxon-name-part-type="genus" reg="Diancta">Diancta</tp:taxon-name-part>
                </tp:taxon-name><comment>E. v. Martens, 1864: Type species: <tp:taxon-name><tp:taxon-name-part taxon-name-part-type="genus" reg="Diplommatina">Diplommatina</tp:taxon-name-part><tp:taxon-name-part taxon-name-part-type="species" reg="constricta">constricta</tp:taxon-name-part></tp:taxon-name> Martens, 1864 [Moluccas, Indonesia].</comment></tp:nomenclature-citation></tp:nomenclature-citation-list></tp:nomenclature><tp:treatment-sec sec-type="diagnosis" id="SECID0EDHAC"><title>Diagnosis.</title><p>This species is placed in the genus <italic><tp:taxon-name><tp:taxon-name-part taxon-name-part-type="genus" reg="Diancta">Diancta</tp:taxon-name-part></tp:taxon-name></italic> because of the sinistral shell, constriction of the shell and closed umbilicus (<xref ref-type="bibr" rid="B19">Neubert and Bouchet 2015</xref>).</p></tp:treatment-sec><ref-list><ref id="B19"><mixed-citation xmlns:xlink="http://www.w3.org/1999/xlink" xlink:type="simple"><person-group><name name-style="western"><surname>Neubert</surname><given-names>E</given-names></name><name name-style="western"><surname>Bouchet</surname><given-names>P</given-names></name></person-group> (<year>2015</year>) <article-title>The <tp:taxon-name><tp:taxon-name-part taxon-name-part-type="family">Diplommatinidae</tp:taxon-name-part></tp:taxon-name> of Fiji – a hotspot of Pacific land snail biodiversity (<tp:taxon-name><tp:taxon-name-part taxon-name-part-type="subclass">Caenogastropoda</tp:taxon-name-part></tp:taxon-name>, <tp:taxon-name><tp:taxon-name-part taxon-name-part-type="superfamily">Cyclophoroidea</tp:taxon-name-part></tp:taxon-name>).</article-title><source>ZooKeys</source><volume>487</volume>: <fpage>1</fpage>–<lpage>85</lpage>. <ext-link xlink:type="simple" ext-link-type="doi" xlink:href="10.3897/zookeys.487.8463">https://doi.org/10.3897/zookeys.487.8463</ext-link></mixed-citation></ref></ref-list></tp:taxon-treatment>
