# Supplementary material for: A new Diancta species of the family Diplommatinidae (Cyclophoroidea) from Vanua Levu Island, Fiji
Source: Zookeys. 2021 Nov 29;1073:1–12. doi: 10.3897/zookeys.1073.73241 (PMC8648713; doi:10.3897/zookeys.1073.73241)
Supplement: XML Treatment for Diancta phoenix [file zookeys.1073.73241-treatment2.xml]

<!DOCTYPE tp:taxon-treatment
  PUBLIC "-//TaxonX//DTD Taxonomic Treatment Publishing DTD v0 20100105//EN" "tax-treatment-NSO.dtd">
<tp:taxon-treatment xmlns:tp="http://www.plazi.org/taxpub"><tp:treatment-meta><kwd-group><label>Taxon classification</label><kwd>
                <named-content content-type="kingdom">Animalia</named-content>
              </kwd><kwd>
                <named-content content-type="order">Architaenioglossa</named-content>
              </kwd><kwd>
                <named-content content-type="family">Diplommatinidae</named-content>
              </kwd></kwd-group><mixed-citation publication-type="journal"><person-group><name><surname>Bochud</surname><given-names>Estée</given-names></name><name><surname>Haberthür</surname><given-names>David</given-names></name><name><surname>Hlushchuk</surname><given-names>Ruslan</given-names></name><name><surname>Neubert</surname><given-names>Eike</given-names></name></person-group><article-title>A new <italic><tp:taxon-name><tp:taxon-name-part taxon-name-part-type="genus" reg="Diancta">Diancta</tp:taxon-name-part></tp:taxon-name></italic> species of the family <tp:taxon-name><tp:taxon-name-part taxon-name-part-type="family">Diplommatinidae</tp:taxon-name-part></tp:taxon-name> (<tp:taxon-name><tp:taxon-name-part taxon-name-part-type="superfamily">Cyclophoroidea</tp:taxon-name-part></tp:taxon-name>) from Vanua Levu Island, Fiji</article-title><source>Zookeys</source><day>29</day><month>11</month><year>2021</year><volume>1073</volume><fpage>1</fpage><lpage>12</lpage><pub-id pub-id-type="doi">10.3897/zookeys.1073.73241</pub-id></mixed-citation></tp:treatment-meta><tp:nomenclature><tp:taxon-name>
              <object-id xmlns:xlink="http://www.w3.org/1999/xlink" content-type="arpha" xlink:type="simple">F6BA401D-9CF2-5214-A227-0BEFC77053B8</object-id>
              <tp:taxon-name-part taxon-name-part-type="genus" reg="Diancta">Diancta</tp:taxon-name-part>
              <tp:taxon-name-part taxon-name-part-type="species" reg="phoenix">phoenix</tp:taxon-name-part>
              <object-id xmlns:xlink="http://www.w3.org/1999/xlink" content-type="zoobank" xlink:type="simple">http://zoobank.org/12242324-0720-46A5-A9D6-0253E6140F10</object-id>
            </tp:taxon-name><tp:taxon-authority>Bochud</tp:taxon-authority><tp:taxon-status xmlns:xlink="http://www.w3.org/1999/xlink" xlink:type="simple">sp. nov.</tp:taxon-status><xref ref-type="fig" rid="F1">Figs 1</xref><xref ref-type="fig" rid="F4">-4</xref><xref ref-type="supplementary-material" rid="S1">, Suppl material 1</xref><xref ref-type="supplementary-material" rid="S3">-3</xref></tp:nomenclature><tp:treatment-sec sec-type="type locality" id="SECID0EZJAC"><title>Type locality.</title><p>Fiji, Cakaudrove Province, Vanua Levu Island, Vatumuvamode Mountain, Savusavu, <named-content xmlns:xlink="http://www.w3.org/1999/xlink" content-type="dwc:verbatimCoordinates" xlink:type="simple"><named-content content-type="geo-json" specific-use="{&#34;type&#34;:&#34;Point&#34;,&#34;coordinates&#34;:[178.530000,16.650000]}" id="NCID0ECKAC" xlink:type="simple">-16.65°N, 178.53°E</named-content></named-content> 63 m a.s.l. (original label text).</p></tp:treatment-sec><tp:treatment-sec sec-type="type material" id="SECID0EHKAC"><title>Type material.</title><p><bold><italic>Holotype</italic>.</bold><named-content xmlns:xlink="http://www.w3.org/1999/xlink" content-type="dwc:institutional_code" xlink:type="simple">MCZ</named-content> 394198 ex coll. Otto Degener., leg. Otto Degener, 6.1.1941. 1 shell, <abbrev xmlns:xlink="http://www.w3.org/1999/xlink" xlink:title="shell height" id="ABBRID0EXKAC" xlink:type="simple">SH</abbrev> = 2.59, <abbrev xmlns:xlink="http://www.w3.org/1999/xlink" xlink:title="shell width" id="ABBRID0E2KAC" xlink:type="simple">SW</abbrev> = 2.85, <abbrev xmlns:xlink="http://www.w3.org/1999/xlink" xlink:title="aperture height" id="ABBRID0E6KAC" xlink:type="simple">AH</abbrev> = 1.34, <abbrev xmlns:xlink="http://www.w3.org/1999/xlink" xlink:title="aperture width" id="ABBRID0EDLAC" xlink:type="simple">AW</abbrev> = 1.57, W = 6.25. The protoconch and peristome are the only remaining parts of the broken shell.</p></tp:treatment-sec><tp:treatment-sec sec-type="etymology" id="SECID0EHLAC"><title>Etymology.</title><p>The new species is named after the immortal saga bird that arises from its ashes. The species epithet is derived from the bird’s name: Phoenix. It is a noun in apposition. Despite the broken holotype, this species is being kept “alive” by pictures, 3D prints and Micro-CT scans.</p><fig id="F1" position="float" orientation="portrait"><object-id xmlns:xlink="http://www.w3.org/1999/xlink" content-type="doi" xlink:type="simple">10.3897/zookeys.1073.73241.figure1a-b</object-id><object-id xmlns:xlink="http://www.w3.org/1999/xlink" content-type="arpha" xlink:type="simple">95BADE19-5CC9-5A99-85D1-3646976F7338</object-id><label>Figure 1A, B</label><caption><p><italic><tp:taxon-name><tp:taxon-name-part taxon-name-part-type="genus" reg="Diancta">Diancta</tp:taxon-name-part><tp:taxon-name-part taxon-name-part-type="species" reg="phoenix">phoenix</tp:taxon-name-part></tp:taxon-name></italic> sp. nov. Holotype, <named-content xmlns:xlink="http://www.w3.org/1999/xlink" content-type="dwc:institutional_code" xlink:type="simple">MCZ</named-content> 394198, <abbrev xmlns:xlink="http://www.w3.org/1999/xlink" xlink:title="shell height" id="ABBRID0EEMAC" xlink:type="simple">SH</abbrev> = 2.59 mm <bold>A</bold> Different external views of the shell <bold>B</bold> Micro-CT views.</p></caption><graphic xmlns:xlink="http://www.w3.org/1999/xlink" xlink:href="zookeys-1073-001-g001.jpg" position="float" orientation="portrait" xlink:type="simple" id="oo_615265.jpg"><uri content-type="original_file" xlink:type="simple">https://binary.pensoft.net/fig/615265</uri></graphic></fig><fig id="F2" position="float" orientation="portrait"><object-id xmlns:xlink="http://www.w3.org/1999/xlink" content-type="doi" xlink:type="simple">10.3897/zookeys.1073.73241.figure2a-b</object-id><object-id xmlns:xlink="http://www.w3.org/1999/xlink" content-type="arpha" xlink:type="simple">55617E93-94B3-5B70-A6D3-2D129F1CE734</object-id><label>Figure 2A, B</label><caption><p><italic><tp:taxon-name><tp:taxon-name-part taxon-name-part-type="genus" reg="Diancta">Diancta</tp:taxon-name-part><tp:taxon-name-part taxon-name-part-type="species" reg="phoenix">phoenix</tp:taxon-name-part></tp:taxon-name></italic> sp. nov., change in coiling axis by 45 degrees <bold>A</bold> Tilted view of the left coiled shell <bold>B</bold> Micro-CT picture, visualisation of the columella.</p></caption><graphic xmlns:xlink="http://www.w3.org/1999/xlink" xlink:href="zookeys-1073-001-g002.jpg" position="float" orientation="portrait" xlink:type="simple" id="oo_615266.jpg"><uri content-type="original_file" xlink:type="simple">https://binary.pensoft.net/fig/615266</uri></graphic></fig></tp:treatment-sec><tp:treatment-sec sec-type="description" id="SECID0ENNAC"><title>Description.</title><p>shell sinistral, tiny (<abbrev xmlns:xlink="http://www.w3.org/1999/xlink" xlink:title="shell height" id="ABBRID0ETNAC" xlink:type="simple">SH</abbrev> = 2.59 mm); pyramidal shaped; consisting of 6.25 whorls separated by a shallow suture; protoconch dull, smooth, 2.5 whorls; surface of teleoconch shell with radially aligned, regularly and finely formed axial ribs; ribs slightly curved; last whorl bears sharper ribs, ribbing pattern less regular, with a larger spacing between ribs; whorls rapidly increasing in size, shell constricted after four whorls; constriction site prominent, forming a bulge situated one whorl behind the aperture at the umbilicus; change of coiling axis after zone of constriction, turning the shell 45 degrees upward towards the apex; aperture large, about half shell height, slightly oval shaped and attached to the shell; two visible teeth located in the aperture; one small upper palatal tooth, and opposite a somewhat elongated basal tooth; peristome simple and continuous; inside shell, above ventral bulge, with an elongated palatal lamella opposite the very narrow constriction; columellar plate reduced; umbilicus closed.</p><fig id="F3" position="float" orientation="portrait"><object-id xmlns:xlink="http://www.w3.org/1999/xlink" content-type="doi" xlink:type="simple">10.3897/zookeys.1073.73241.figure3a-d</object-id><object-id xmlns:xlink="http://www.w3.org/1999/xlink" content-type="arpha" xlink:type="simple">0C4A2084-A5C9-5949-B751-F351B806BFA6</object-id><label>Figure 3A–D</label><caption><p><italic><tp:taxon-name><tp:taxon-name-part taxon-name-part-type="genus" reg="Diancta">Diancta</tp:taxon-name-part><tp:taxon-name-part taxon-name-part-type="species" reg="phoenix">phoenix</tp:taxon-name-part></tp:taxon-name></italic> sp. nov., Micro-CT scans <bold>A</bold> Zone of constriction with palatalis = pt <bold>B</bold> Apertural teeth; palatal tooth (ptt) and basal tooth (bt) and palatalis <bold>C</bold> Additional view of the basal teeth and parietalis <bold>D</bold> Sectional planes through the shell to the corresponding letters <bold>A*–C</bold>*.</p></caption><graphic xmlns:xlink="http://www.w3.org/1999/xlink" xlink:href="zookeys-1073-001-g003.jpg" position="float" orientation="portrait" xlink:type="simple" id="oo_615267.jpg"><uri content-type="original_file" xlink:type="simple">https://binary.pensoft.net/fig/615267</uri></graphic></fig></tp:treatment-sec><tp:treatment-sec sec-type="distribution" id="SECID0EZOAC"><title>Distribution.</title><p>This species is known so far only from the type locality.</p></tp:treatment-sec><tp:treatment-sec sec-type="remarks" id="SECID0E5OAC"><title>Remarks.</title><p>According to the original label (Fig. <xref ref-type="fig" rid="F4">4</xref>), the shell was found in a place interpreted as Vatumuvamode on Mount Savu Savu. Close to the city of Savusavu in the South of Vanua Levu, there is a hill named Suva Suva. On topographic Fijian maps dated 1985, this hill is called mount Nasuvasuva (352 m a.s.l.). We were unable to allocate the mountain Savu Savu or a place called Vatumuvamode. It is difficult to say whether Degener’s Savu Savu is a misspelling of Nasuvasuva, or whether he meant another place. The exact meaning of Vatumuvamode is also unclear. In the northwestern part of the island, a place called Savu Sau exists. A path leads from there to the Vuadomo waterfalls, reminiscent of Vatumuvamode. Since the shell was found in 1941 during World War II, and at a period when Fiji was a British colony, it is very likely that names of the places changed since then, or it belongs to an old village or defence site that is not shown on maps. However, the label and its interpretation seem contradictory and unresolvable. Additional sampling of more localities is needed to locate the exact type locality of the new species.</p><fig id="F4" position="float" orientation="portrait"><object-id xmlns:xlink="http://www.w3.org/1999/xlink" content-type="doi" xlink:type="simple">10.3897/zookeys.1073.73241.figure4</object-id><object-id xmlns:xlink="http://www.w3.org/1999/xlink" content-type="arpha" xlink:type="simple">D67DD298-AF69-553A-877C-609543F6AEC1</object-id><label>Figure 4</label><caption><p>original label from 1941 by Otto Degener and the interpreted label by <named-content xmlns:xlink="http://www.w3.org/1999/xlink" content-type="dwc:institutional_code" xlink:type="simple">MCZ</named-content>, Harvard.</p></caption><graphic xmlns:xlink="http://www.w3.org/1999/xlink" xlink:href="zookeys-1073-001-g004.jpg" position="float" orientation="portrait" xlink:type="simple" id="oo_615268.jpg"><uri content-type="original_file" xlink:type="simple">https://binary.pensoft.net/fig/615268</uri></graphic></fig><p>The shell was already quite eroded. The boundary between the protoconch and teleoconch is not clearly visible, while several ribs are partially removed or degraded. There is also no recognizable colouring on the shell. Because other shell specimens and living animals of this species are lacking, it raises the question whether the specimen studied could be an aberrant shell of a species that has already been described. In any case, it is not possible to perform a comparative study on the morphology of shells, operculum, radula, and/or genitalia.</p><p>Other genera of <tp:taxon-name><tp:taxon-name-part taxon-name-part-type="family">Diplommatinidae</tp:taxon-name-part></tp:taxon-name> with a directional change of the coiling axis include <italic><tp:taxon-name><tp:taxon-name-part taxon-name-part-type="genus" reg="Moussonia">Moussonia</tp:taxon-name-part></tp:taxon-name></italic> O. Semper, 1865, <italic><tp:taxon-name><tp:taxon-name-part taxon-name-part-type="genus" reg="Opisthostoma">Opisthostoma</tp:taxon-name-part></tp:taxon-name></italic> W. T. Blanford &amp; H. F. Blanford, 1860, <italic><tp:taxon-name><tp:taxon-name-part taxon-name-part-type="genus" reg="Plectostoma">Plectostoma</tp:taxon-name-part></tp:taxon-name></italic> H. Adams, 1865, and <italic><tp:taxon-name><tp:taxon-name-part taxon-name-part-type="genus" reg="Whittenia">Whittenia</tp:taxon-name-part></tp:taxon-name></italic> T.-S. Liew &amp; Clements, 2020. <italic><tp:taxon-name><tp:taxon-name-part taxon-name-part-type="genus" reg="Moussonia">Moussonia</tp:taxon-name-part><tp:taxon-name-part taxon-name-part-type="species" reg="monstrificabilis">monstrificabilis</tp:taxon-name-part></tp:taxon-name></italic> Greķe, 2017 changes coiling direction from dextral to sinistral, which is not the case in the newly described species. The aperture in <italic><tp:taxon-name><tp:taxon-name-part taxon-name-part-type="genus" reg="Opisthostoma">Opisthostoma</tp:taxon-name-part></tp:taxon-name></italic> points towards the apex or the dorsal side of the shell due to an alteration in the coiling axis (<xref ref-type="bibr" rid="B20">Nurinsiyah and Hausdorf 2017</xref>). This is not seen in <italic><tp:taxon-name><tp:taxon-name-part taxon-name-part-type="genus" reg="Diancta">Diancta</tp:taxon-name-part><tp:taxon-name-part taxon-name-part-type="species" reg="phoenix">phoenix</tp:taxon-name-part></tp:taxon-name></italic> sp. nov. In addition, the doubled peristome, mentioned in the original description of <italic><tp:taxon-name><tp:taxon-name-part taxon-name-part-type="genus" reg="Opisthostoma">Opisthostoma</tp:taxon-name-part></tp:taxon-name></italic> by Blanford (1860), is missing. Usually, <italic><tp:taxon-name><tp:taxon-name-part taxon-name-part-type="genus" reg="Plectostoma">Plectostoma</tp:taxon-name-part></tp:taxon-name></italic> has a detached last whorl (<xref ref-type="bibr" rid="B11">Kobelt 1902</xref>; <xref ref-type="bibr" rid="B7">Egorov 2013</xref>; <xref ref-type="bibr" rid="B16">Liew et al. 2014b</xref>) and an “extraordinary prolongation backwards of the free portion” (<xref ref-type="bibr" rid="B1">Adams 1865</xref>). This is not the case for <italic><tp:taxon-name><tp:taxon-name-part taxon-name-part-type="genus" reg="Diancta">D.</tp:taxon-name-part><tp:taxon-name-part taxon-name-part-type="species" reg="phoenix">phoenix</tp:taxon-name-part></tp:taxon-name></italic> sp. nov. <xref ref-type="bibr" rid="B14">Liew and Gopalasamy (2020)</xref> described the new genus <italic><tp:taxon-name><tp:taxon-name-part taxon-name-part-type="genus" reg="Whittenia">Whittenia</tp:taxon-name-part></tp:taxon-name></italic>, which conchologically resembles <italic><tp:taxon-name><tp:taxon-name-part taxon-name-part-type="genus" reg="Opisthostoma">Opisthostoma</tp:taxon-name-part></tp:taxon-name></italic> but differs by the outer whorl being raised above the level of the apex, and distinguishing it also from our specimen. None of these character state combinations applies to the new species. In contrast, the penultimate whorl of the shell is constricted, as originally described by von <xref ref-type="bibr" rid="B17">Martens (1864)</xref> for the genus <italic><tp:taxon-name><tp:taxon-name-part taxon-name-part-type="genus" reg="Diancta">Diancta</tp:taxon-name-part></tp:taxon-name></italic>. Due to the upward bend in coiling, the last whorl wraps once again around the constricted whorl and gives a pyramidal appearance to the shell. In <italic><tp:taxon-name><tp:taxon-name-part taxon-name-part-type="genus" reg="Opisthostoma">Opisthostoma</tp:taxon-name-part></tp:taxon-name></italic> and <italic><tp:taxon-name><tp:taxon-name-part taxon-name-part-type="genus" reg="Plectostoma">Plectostoma</tp:taxon-name-part></tp:taxon-name></italic>, the coiling axis changes, but, more importantly, the aperture ends detached from the shell or points in an upwards or other direction to that of the shell axis. For this reason, we assign the new species to <italic><tp:taxon-name><tp:taxon-name-part taxon-name-part-type="genus" reg="Diancta">Diancta</tp:taxon-name-part></tp:taxon-name></italic>.</p></tp:treatment-sec><tp:treatment-sec sec-type="Differential diagnosis" id="SECID0E2EAE"><title>Differential diagnosis.</title><p>Applying the key of <xref ref-type="bibr" rid="B19">Neubert and Bouchet (2015)</xref> to the new species, identification attempts lead to the species <italic><tp:taxon-name><tp:taxon-name-part taxon-name-part-type="genus" reg="Diancta">D.</tp:taxon-name-part><tp:taxon-name-part taxon-name-part-type="species" reg="rotunda">rotunda</tp:taxon-name-part></tp:taxon-name></italic> Neubert &amp; Bouchet, 2015, due to the sinistral shell and reduced columellar plate. This species has a small palatal fold deep in the aperture and a shell height of 2.6 mm in the same size range as <italic><tp:taxon-name><tp:taxon-name-part taxon-name-part-type="genus" reg="Diancta">D.</tp:taxon-name-part><tp:taxon-name-part taxon-name-part-type="species" reg="phoenix">phoenix</tp:taxon-name-part></tp:taxon-name></italic> sp. nov., but it clearly differs by its quite bulbous penultimate whorl. Other species that are similar in size are <italic><tp:taxon-name><tp:taxon-name-part taxon-name-part-type="genus" reg="Diancta">D.</tp:taxon-name-part><tp:taxon-name-part taxon-name-part-type="species" reg="macrostoma">macrostoma</tp:taxon-name-part></tp:taxon-name></italic> (Mousson, 1870) and <italic><tp:taxon-name><tp:taxon-name-part taxon-name-part-type="genus" reg="Diancta">D.</tp:taxon-name-part><tp:taxon-name-part taxon-name-part-type="species" reg="martensi">martensi</tp:taxon-name-part></tp:taxon-name></italic> (H. Adams, 1866). With their strongly ascending last whorl, these two species are reminiscent of an incipient change in the coiling axis, as is the case for the newly described species. However, the missing shell features in the new species are the alteration of the coiling axis and the presence of frontally visible apertural teeth. The peristome of <italic><tp:taxon-name><tp:taxon-name-part taxon-name-part-type="genus" reg="Diancta">Diancta</tp:taxon-name-part><tp:taxon-name-part taxon-name-part-type="species" reg="phoenix">phoenix</tp:taxon-name-part></tp:taxon-name></italic> sp. nov. is simple and not doubled as in the other described species (Fig. <xref ref-type="fig" rid="F5">5</xref>).</p><fig id="F5" position="float" orientation="portrait"><object-id xmlns:xlink="http://www.w3.org/1999/xlink" content-type="doi" xlink:type="simple">10.3897/zookeys.1073.73241.figure5a-d</object-id><object-id xmlns:xlink="http://www.w3.org/1999/xlink" content-type="arpha" xlink:type="simple">195122EE-9748-5228-B8DD-AFF38E9F403D</object-id><label>Figure 5A–D</label><caption><p>Comparison of <italic><tp:taxon-name><tp:taxon-name-part taxon-name-part-type="genus" reg="Diancta">D.</tp:taxon-name-part><tp:taxon-name-part taxon-name-part-type="species" reg="phoenix">phoenix</tp:taxon-name-part></tp:taxon-name></italic> sp. nov. with other Fijian species <bold>A</bold><italic><tp:taxon-name><tp:taxon-name-part taxon-name-part-type="genus" reg="Diancta">D.</tp:taxon-name-part><tp:taxon-name-part taxon-name-part-type="species" reg="phoenix">phoenix</tp:taxon-name-part></tp:taxon-name></italic> sp. nov., with simple peristome, <abbrev xmlns:xlink="http://www.w3.org/1999/xlink" xlink:title="shell height" id="ABBRID0EAIAE" xlink:type="simple">SH</abbrev> = 2.59 mm <bold>B</bold><italic><tp:taxon-name><tp:taxon-name-part taxon-name-part-type="genus" reg="Diancta">D.</tp:taxon-name-part><tp:taxon-name-part taxon-name-part-type="species" reg="rotunda">rotunda</tp:taxon-name-part></tp:taxon-name></italic> Neubert and Bouchet, 2015, with bulbous penultimate whorl, <abbrev xmlns:xlink="http://www.w3.org/1999/xlink" xlink:title="shell height" id="ABBRID0ERIAE" xlink:type="simple">SH</abbrev> = 2.65 mm <bold>C</bold><italic><tp:taxon-name><tp:taxon-name-part taxon-name-part-type="genus" reg="Diancta">D.</tp:taxon-name-part><tp:taxon-name-part taxon-name-part-type="species" reg="macrostoma">macrostoma</tp:taxon-name-part></tp:taxon-name></italic> (Mousson, 1870), <abbrev xmlns:xlink="http://www.w3.org/1999/xlink" xlink:title="shell height" id="ABBRID0ECJAE" xlink:type="simple">SH</abbrev> = 2.84 mm and <bold>D</bold><italic><tp:taxon-name><tp:taxon-name-part taxon-name-part-type="genus" reg="Diancta">D.</tp:taxon-name-part><tp:taxon-name-part taxon-name-part-type="species" reg="martensi">martensi</tp:taxon-name-part></tp:taxon-name></italic> (H. Adams, 1866), <abbrev xmlns:xlink="http://www.w3.org/1999/xlink" xlink:title="shell height" id="ABBRID0ETJAE" xlink:type="simple">SH</abbrev> = 2.62 mm, with strong ascending last whorl and double peristome.</p></caption><graphic xmlns:xlink="http://www.w3.org/1999/xlink" xlink:href="zookeys-1073-001-g005.jpg" position="float" orientation="portrait" xlink:type="simple" id="oo_615269.jpg"><uri content-type="original_file" xlink:type="simple">https://binary.pensoft.net/fig/615269</uri></graphic></fig><p>Several species of Fijian <italic><tp:taxon-name><tp:taxon-name-part taxon-name-part-type="genus" reg="Diancta">Diancta</tp:taxon-name-part></tp:taxon-name></italic>, like <italic><tp:taxon-name><tp:taxon-name-part taxon-name-part-type="genus" reg="Diancta">D.</tp:taxon-name-part><tp:taxon-name-part taxon-name-part-type="species" reg="macrostoma">macrostoma</tp:taxon-name-part></tp:taxon-name></italic> and <italic><tp:taxon-name><tp:taxon-name-part taxon-name-part-type="genus" reg="Diancta">D.</tp:taxon-name-part><tp:taxon-name-part taxon-name-part-type="species" reg="martensi">martensi</tp:taxon-name-part></tp:taxon-name></italic>, share a strong ascending last whorl and a similar ribbing pattern. <italic><tp:taxon-name><tp:taxon-name-part taxon-name-part-type="genus" reg="Diancta">Diancta</tp:taxon-name-part><tp:taxon-name-part taxon-name-part-type="species" reg="phoenix">phoenix</tp:taxon-name-part></tp:taxon-name></italic> sp. nov. is distinguished from all Fijian species by the clear coiling axis twist of 45 degrees, the presence of a simple peristome, the umbilical bulge, its simple columella and the two teeth present in the aperture. To evaluate the variability of these traits, more specimens must be sampled. Changes in the coiling axis are documented for different snail groups and seem to have independently evolved several times (<xref ref-type="bibr" rid="B21">Páll-Gergely and Neubauer 2020</xref>).</p></tp:treatment-sec><tp:treatment-sec><!--Section generated to contain objects referenced in tp:taxon-treatment.--><supplementary-material xmlns:xlink="http://www.w3.org/1999/xlink" id="S1" position="float" orientation="portrait" xlink:type="simple"><object-id content-type="doi" xlink:type="simple">10.3897/zookeys.1073.73241.suppl1</object-id><object-id content-type="arpha" xlink:type="simple">45611D6D-2798-57B2-8BF6-6FB92421846D</object-id><label>Supplementary material 1</label><caption><p>Movie 1</p></caption><statement content-type="dataType"><label>Data type</label><p>media</p></statement><statement content-type="notes"><label>Explanation note</label><p>360-degrees rotatable 3D shell model of <italic><tp:taxon-name><tp:taxon-name-part taxon-name-part-type="genus" reg="Diancta">D.</tp:taxon-name-part><tp:taxon-name-part taxon-name-part-type="species" reg="phoenix">phoenix</tp:taxon-name-part></tp:taxon-name></italic>.</p></statement><media xlink:href="zookeys-1073-001-s001.mov" mimetype="video" mime-subtype="quicktime" position="float" orientation="portrait" xlink:type="simple" id="oo_615270.mov"><uri content-type="original_file" xlink:type="simple">https://binary.pensoft.net/file/615270</uri></media><permissions><license xlink:type="simple"><license-p>This dataset is made available under the Open Database License (http://opendatacommons.org/licenses/odbl/1.0/). The Open Database License (ODbL) is a license agreement intended to allow users to freely share, modify, and use this Dataset while maintaining this same freedom for others, provided that the original source and author(s) are credited.</license-p></license></permissions><attrib specific-use="authors">David Haberthür</attrib></supplementary-material><supplementary-material xmlns:xlink="http://www.w3.org/1999/xlink" id="S3" position="float" orientation="portrait" xlink:type="simple"><object-id content-type="doi" xlink:type="simple">10.3897/zookeys.1073.73241.suppl3</object-id><object-id content-type="arpha" xlink:type="simple">4D0F0D59-C3F6-5341-A9BB-B66487F1D3E7</object-id><label>Supplementary material 3</label><caption><p>Movie 3</p></caption><statement content-type="dataType"><label>Data type</label><p>media</p></statement><statement content-type="notes"><label>Explanation note</label><p>Transparent 3D model of <italic><tp:taxon-name><tp:taxon-name-part taxon-name-part-type="genus" reg="Diancta">D.</tp:taxon-name-part><tp:taxon-name-part taxon-name-part-type="species" reg="phoeni">phoenix</tp:taxon-name-part></tp:taxon-name></italic> rotating upside down showing internal teeth, columella, ventral bulge and zone of constriction.</p></statement><media xlink:href="zookeys-1073-001-s003.mov" mimetype="video" mime-subtype="quicktime" position="float" orientation="portrait" xlink:type="simple" id="oo_615272.mov"><uri content-type="original_file" xlink:type="simple">https://binary.pensoft.net/file/615272</uri></media><permissions><license xlink:type="simple"><license-p>This dataset is made available under the Open Database License (http://opendatacommons.org/licenses/odbl/1.0/). The Open Database License (ODbL) is a license agreement intended to allow users to freely share, modify, and use this Dataset while maintaining this same freedom for others, provided that the original source and author(s) are credited.</license-p></license></permissions><attrib specific-use="authors">Estée Bochud</attrib></supplementary-material></tp:treatment-sec><ref-list><ref id="B20"><mixed-citation xmlns:xlink="http://www.w3.org/1999/xlink" xlink:type="simple"><person-group><name name-style="western"><surname>Nurinsiyah</surname><given-names>AS</given-names></name><name name-style="western"><surname>Hausdorf</surname><given-names>B</given-names></name></person-group> (<year>2017</year>) Revision of the <tp:taxon-name><tp:taxon-name-part taxon-name-part-type="family">Diplommatinidae</tp:taxon-name-part></tp:taxon-name> (<tp:taxon-name><tp:taxon-name-part taxon-name-part-type="class">Gastropoda</tp:taxon-name-part></tp:taxon-name>: <tp:taxon-name><tp:taxon-name-part taxon-name-part-type="superfamily">Cyclophoroidea</tp:taxon-name-part></tp:taxon-name>) from Java. Zootaxa 4312: e201.</mixed-citation></ref><ref id="B11"><mixed-citation xmlns:xlink="http://www.w3.org/1999/xlink" xlink:type="simple"><person-group><name name-style="western"><surname>Kobelt</surname><given-names>W</given-names></name></person-group> (<year>1902</year>) 16 Das Tierreich: eine Zusammenstellung und Kennzeichnung der rezenten Tierformen: 16. R. Friedländer und Sohn.</mixed-citation></ref><ref id="B7"><mixed-citation xmlns:xlink="http://www.w3.org/1999/xlink" xlink:type="simple"><person-group><name name-style="western"><surname>Egorov</surname><given-names>RV</given-names></name></person-group> (<year>2013</year>) Treasure of Russian Shells. Supplement 3. A review of the genera of the terrestrial pectinibranch molluscs (synopsis mainly based on published data). Part III. <tp:taxon-name><tp:taxon-name-part taxon-name-part-type="order">Littoriniformes</tp:taxon-name-part></tp:taxon-name>: <tp:taxon-name><tp:taxon-name-part taxon-name-part-type="family">Liareidae</tp:taxon-name-part></tp:taxon-name>, <tp:taxon-name><tp:taxon-name-part taxon-name-part-type="family">Pupinidae</tp:taxon-name-part></tp:taxon-name>, <tp:taxon-name><tp:taxon-name-part taxon-name-part-type="family">Diplommatinidae</tp:taxon-name-part></tp:taxon-name>, <tp:taxon-name><tp:taxon-name-part taxon-name-part-type="family">Alycaeidae</tp:taxon-name-part></tp:taxon-name>, <tp:taxon-name><tp:taxon-name-part taxon-name-part-type="family">Cochlostomidae</tp:taxon-name-part></tp:taxon-name>. In: Roman Egorov. Moscow, 1–62.</mixed-citation></ref><ref id="B16"><mixed-citation xmlns:xlink="http://www.w3.org/1999/xlink" xlink:type="simple"><person-group><name name-style="western"><surname>Liew</surname><given-names>TS</given-names></name><name name-style="western"><surname>Kok</surname><given-names>A</given-names></name><name name-style="western"><surname>Schilthuizen</surname><given-names>M</given-names></name><name name-style="western"><surname>Urdy</surname><given-names>S</given-names></name></person-group> (<year>2014b</year>) On growth and form of irregular coiled-shell of a terrestrial snail: <tp:taxon-name><tp:taxon-name-part taxon-name-part-type="genus">Plectostoma</tp:taxon-name-part></tp:taxon-name> concinnum (Fulton, 1901) (<tp:taxon-name><tp:taxon-name-part taxon-name-part-type="phylum">Mollusca</tp:taxon-name-part></tp:taxon-name>: <tp:taxon-name><tp:taxon-name-part taxon-name-part-type="subclass">Caenogastropoda</tp:taxon-name-part></tp:taxon-name>: <tp:taxon-name><tp:taxon-name-part taxon-name-part-type="family">Diplommatinidae</tp:taxon-name-part></tp:taxon-name>). PeerJ 2: e383. <ext-link xlink:type="simple" ext-link-type="doi" xlink:href="10.7717/peerj.383">https://doi.org/10.7717/peerj.383</ext-link></mixed-citation></ref><ref id="B1"><mixed-citation xmlns:xlink="http://www.w3.org/1999/xlink" xlink:type="simple"><person-group><name name-style="western"><surname>Adams</surname><given-names>H</given-names></name></person-group> (<year>1865</year>) <article-title>Description of a new genus of Land-Shells from the Island of Labuan, Borneo.</article-title><source>The Annals and Magazine of Natural History</source><volume>15</volume>: <fpage>177</fpage>–<lpage>177</lpage>. <ext-link xlink:type="simple" ext-link-type="doi" xlink:href="10.1080/00222936508681785">https://doi.org/10.1080/00222936508681785</ext-link></mixed-citation></ref><ref id="B14"><mixed-citation xmlns:xlink="http://www.w3.org/1999/xlink" xlink:type="simple"><person-group><name name-style="western"><surname>Liew</surname><given-names>TS</given-names></name><name name-style="western"><surname>Gopalasamy</surname><given-names>R</given-names></name></person-group> (<year>2020</year>) <article-title><tp:taxon-name><tp:taxon-name-part taxon-name-part-type="genus">Whittenia</tp:taxon-name-part></tp:taxon-name>, a new genus of land snails from Perak, Peninsular Malaysia (<tp:taxon-name><tp:taxon-name-part taxon-name-part-type="class">Gastropoda</tp:taxon-name-part></tp:taxon-name>: <tp:taxon-name><tp:taxon-name-part taxon-name-part-type="family">Diplommatinidae</tp:taxon-name-part></tp:taxon-name>).</article-title><source>The Raffles Bulletin of Zoology</source><volume>35</volume>: <fpage>143</fpage>–<lpage>148</lpage>. <ext-link xlink:type="simple" ext-link-type="doi" xlink:href="10.1371/journal.pone.0157069">https://doi.org/10.1371/journal.pone.0157069</ext-link></mixed-citation></ref><ref id="B17"><mixed-citation xmlns:xlink="http://www.w3.org/1999/xlink" xlink:type="simple"><person-group><name name-style="western"><surname>Martens</surname><given-names>E von</given-names></name></person-group> (<year>1864</year>) <article-title>Über neue Cyclostomaceen und Helicinen aus dem indischen Archipel.</article-title><source>Monatsberichte der Königlichen Preussischen Akademie der Wissenschaften zu Berlin</source><volume>1864</volume>: <fpage>116</fpage>–<lpage>121</lpage>.</mixed-citation></ref><ref id="B19"><mixed-citation xmlns:xlink="http://www.w3.org/1999/xlink" xlink:type="simple"><person-group><name name-style="western"><surname>Neubert</surname><given-names>E</given-names></name><name name-style="western"><surname>Bouchet</surname><given-names>P</given-names></name></person-group> (<year>2015</year>) <article-title>The <tp:taxon-name><tp:taxon-name-part taxon-name-part-type="family">Diplommatinidae</tp:taxon-name-part></tp:taxon-name> of Fiji – a hotspot of Pacific land snail biodiversity (<tp:taxon-name><tp:taxon-name-part taxon-name-part-type="subclass">Caenogastropoda</tp:taxon-name-part></tp:taxon-name>, <tp:taxon-name><tp:taxon-name-part taxon-name-part-type="superfamily">Cyclophoroidea</tp:taxon-name-part></tp:taxon-name>).</article-title><source>ZooKeys</source><volume>487</volume>: <fpage>1</fpage>–<lpage>85</lpage>. <ext-link xlink:type="simple" ext-link-type="doi" xlink:href="10.3897/zookeys.487.8463">https://doi.org/10.3897/zookeys.487.8463</ext-link></mixed-citation></ref><ref id="B21"><mixed-citation xmlns:xlink="http://www.w3.org/1999/xlink" xlink:type="simple"><person-group><name name-style="western"><surname>Páll-Gergely</surname><given-names>B</given-names></name><name name-style="western"><surname>Neubauer</surname><given-names>TA</given-names></name></person-group> (<year>2020</year>) <article-title>The value of a single character: the Paleogene European land snail <tp:taxon-name>Ferussina</tp:taxon-name> Grateloup, 1827 is likely a cyclophorid (<tp:taxon-name><tp:taxon-name-part taxon-name-part-type="class">Gastropoda</tp:taxon-name-part></tp:taxon-name>, <tp:taxon-name><tp:taxon-name-part taxon-name-part-type="subclass">Caenogastropoda</tp:taxon-name-part></tp:taxon-name>).</article-title><source>ZooKeys</source><volume>918</volume>: <fpage>29</fpage>–<lpage>40</lpage>. <ext-link xlink:type="simple" ext-link-type="doi" xlink:href="10.3897/zookeys.918.50135">https://doi.org/10.3897/zookeys.918.50135</ext-link></mixed-citation></ref></ref-list></tp:taxon-treatment>
